# Supplementary material for: Multi-Year Mortality Due to Staphylococcal Arthritis and Osteomyelitis with Sandspur-Associated Injury in Juvenile Black Skimmers (Rynchops niger) at Nesting Colonies in Southwest Florida, USA
Source: Vet Sci. 2024 Nov 18;11(11):578. doi: 10.3390/vetsci11110578 (PMC11598991; doi:10.3390/vetsci11110578)
Supplement: Supplementary file 1 [file vetsci-11-00578-s001.zip]

Archive with 1 entries (1 files):
- vetsci-3251662-supplementary.pdf
